# Supplementary material for: (3R,3aS,6R,6aR)-3-(1-Nitro­eth­yl)perhydro­furo[3,2-b]furan-3,6-diol
Source: Acta Crystallogr Sect E Struct Rep Online. 2010 Jun 18;66(Pt 7):o1704. doi: 10.1107/S1600536810022774 (PMC3007024; doi:10.1107/S1600536810022774)
Supplement: Supplementary file 2 [file e-66-o1704-Isup2.hkl]

# 
# h,k,l, Fc-squared, Fo-squared, sigma(Fo-squared) and status flag 
# 
data_I
_shelx_title ' 100210f in P2(1)' 
_shelx_refln_list_code          4 
_shelx_F_calc_maximum       73.75 
_exptl_crystal_F_000       232.00 
_reflns_d_resolution_high  0.8407 
 
loop_ 
 _symmetry_equiv_pos_as_xyz 
 'x, y, z' 
 '-x, y+1/2, -z' 
 
_cell_length_a     6.9587 
_cell_length_b     5.5251 
_cell_length_c    12.3844 
_cell_angle_alpha  90.000 
_cell_angle_beta   97.077 
_cell_angle_gamma  90.000 
 
_shelx_F_squared_multiplier     1.000 
 
loop_ 
 _refln_index_h 
 _refln_index_k 
 _refln_index_l 
 _refln_F_squared_calc 
 _refln_F_squared_meas 
 _refln_F_squared_sigma 
 _refln_observed_status 
   0  -6   0       29.27       30.72      4.53 o 
   1  -6   0        2.31        2.11      2.75 o 
   2  -6   0        2.35        2.30      2.08 o 
   3  -6   0        5.46        3.02      3.15 o 
   1  -5   0        0.65        0.29      1.31 o 
   2  -5   0        2.20        2.01      2.38 o 
   3  -5   0        2.05        3.39      2.03 o 
   4  -5   0        4.17        5.75      2.45 o 
   5  -5   0        3.72        7.56      2.70 o 
   0  -4   0       14.09       11.45      2.25 o 
   1  -4   0       39.54       43.16      5.98 o 
   2  -4   0       35.91       34.98      5.50 o 
   3  -4   0       36.70       34.91      4.34 o 
   4  -4   0       52.50       58.87      5.77 o 
   5  -4   0       10.19       12.51      3.02 o 
   6  -4   0        2.97        6.17      3.07 o 
   1  -3   0       89.50       86.14      6.01 o 
   2  -3   0      228.55      259.12     32.52 o 
   3  -3   0       31.39       24.35      2.97 o 
   4  -3   0       61.76       64.74      5.25 o 
   5  -3   0       86.87      112.81      7.33 o 
   6  -3   0        0.35       -0.82      2.23 o 
   7  -3   0        4.74       11.52      3.39 o 
   0  -2   0     2138.68     1940.68     19.65 o 
   1  -2   0      868.75      959.74     65.92 o 
   2  -2   0      255.63      292.38     14.35 o 
   3  -2   0        9.75        7.94      1.62 o 
   4  -2   0       65.45       59.68      2.74 o 
   5  -2   0       82.01       91.22      8.85 o 
   6  -2   0       10.39       12.83      2.80 o 
   7  -2   0        5.26        7.58      2.65 o 
   1  -1   0     1042.24      978.65     33.15 o 
   2  -1   0      208.73      201.81      8.15 o 
   3  -1   0      359.24      431.75      6.30 o 
   4  -1   0      252.43      300.04      5.91 o 
   5  -1   0       19.35       18.46      1.72 o 
   6  -1   0        4.95        5.55      1.62 o 
   7  -1   0       13.98       13.06      1.88 o 
   8  -1   0        0.85        1.16      2.16 o 
   1   0   0      602.43      600.37      4.81 o 
   2   0   0      146.36      144.99      3.57 o 
   3   0   0     2082.08     2321.48     15.99 o 
   4   0   0       31.14       30.72      1.82 o 
   5   0   0        0.34        0.61      0.84 o 
   6   0   0       47.24       48.95      2.85 o 
   7   0   0       13.79       14.00      2.80 o 
   8   0   0        0.09        0.40      2.30 o 
   1   1   0     1042.17      960.66      9.79 o 
   2   1   0      208.80      205.54      3.12 o 
   3   1   0      359.24      371.65      7.04 o 
   4   1   0      252.28      273.10      6.03 o 
   5   1   0       19.37       20.67      1.63 o 
   6   1   0        4.92        8.99      2.35 o 
   7   1   0       14.00        8.65      2.30 o 
   8   1   0        0.86        0.77      1.91 o 
   0   2   0     2138.50     1917.09     20.04 o 
   1   2   0      868.49      939.21     12.64 o 
   2   2   0      255.96      280.76      8.57 o 
   3   2   0        9.79        8.30      0.80 o 
   4   2   0       65.38       56.53      2.21 o 
   5   2   0       82.12       86.69      5.95 o 
   6   2   0       10.36        8.28      2.50 o 
   7   2   0        5.27        5.60      2.60 o 
   1   3   0       89.45       93.27      4.01 o 
   2   3   0      228.62      241.48     10.60 o 
   3   3   0       31.35       28.44      3.00 o 
   4   3   0       61.60       63.75      4.91 o 
   5   3   0       86.96       89.29      6.27 o 
   6   3   0        0.35        1.11      2.25 o 
   7   3   0        4.74        7.28      2.33 o 
   0   4   0       13.98       14.42      2.68 o 
   1   4   0       39.36       43.40      4.21 o 
   2   4   0       35.90       34.83      1.95 o 
   3   4   0       36.62       34.71      2.45 o 
   4   4   0       52.44       57.88      4.71 o 
   5   4   0       10.18       12.51      2.87 o 
   6   4   0        2.94        4.31      2.35 o 
   1   5   0        0.65        0.74      1.18 o 
   2   5   0        2.19        4.41      1.43 o 
   3   5   0        2.07        2.49      1.05 o 
   5   5   0        3.71        5.28      2.18 o 
   0   6   0       29.26       24.68      3.96 o 
   1   6   0        2.31        4.27      1.53 o 
   2   6   0        2.37        3.30      1.45 o 
   3   6   0        5.47        4.54      1.48 o 
  -3  -6   1        3.22        5.72      3.32 o 
  -2  -6   1        5.60        7.04      2.63 o 
  -1  -6   1        1.54       -0.87      1.67 o 
   0  -6   1        6.31        8.16      2.13 o 
   1  -6   1       13.24        9.59      3.42 o 
   2  -6   1        1.67        2.65      2.82 o 
   3  -6   1        5.51        6.52      2.77 o 
  -5  -5   1        0.72        4.39      3.39 o 
  -4  -5   1        3.20        3.49      2.92 o 
  -3  -5   1       27.05       25.25      3.82 o 
  -2  -5   1       38.67       35.96      2.89 o 
  -1  -5   1       21.13       21.95      3.42 o 
   0  -5   1       27.40       25.92      2.62 o 
   1  -5   1       67.69       74.12      3.93 o 
   2  -5   1       28.07       25.07      3.72 o 
   3  -5   1       18.18       19.75      3.77 o 
   4  -5   1        3.62        2.30      2.73 o 
   5  -5   1        4.02        4.76      3.20 o 
  -6  -4   1        2.93        5.55      3.00 o 
  -5  -4   1       56.69       50.25      5.20 o 
  -4  -4   1        4.57        4.21      1.93 o 
  -3  -4   1       62.50       73.37      3.52 o 
  -2  -4   1       36.85       38.18      4.94 o 
  -1  -4   1       53.98       57.24      3.15 o 
   0  -4   1        4.43        3.30      1.20 o 
   1  -4   1       51.05       49.87      3.94 o 
   2  -4   1       71.58       77.95      5.04 o 
   3  -4   1       26.32       26.86      3.59 o 
   4  -4   1       50.90       52.57      5.28 o 
   5  -4   1       36.15       38.58      5.20 o 
   6  -4   1        3.64        4.16      3.30 o 
  -7  -3   1        0.63        1.41      2.48 o 
  -6  -3   1       17.38       18.21      3.12 o 
  -5  -3   1       38.86       52.95      4.83 o 
  -4  -3   1       61.83       69.40      5.08 o 
  -3  -3   1       58.67       58.40      4.48 o 
  -2  -3   1      386.69      439.42      7.49 o 
  -1  -3   1      138.66      153.85      4.94 o 
   0  -3   1      241.97      270.15      6.75 o 
   1  -3   1       41.44       47.66      2.44 o 
   2  -3   1      168.47      188.45      4.16 o 
   3  -3   1      184.64      200.41      8.85 o 
   4  -3   1       24.72       20.86      3.10 o 
   5  -3   1       13.84       13.83      3.05 o 
   6  -3   1        3.30        4.83      2.55 o 
   7  -3   1        2.88        2.50      2.21 o 
  -7  -2   1        5.22        5.92      2.11 o 
  -6  -2   1       22.83       23.56      3.22 o 
  -5  -2   1       55.13       52.30      6.63 o 
  -4  -2   1       36.52       30.42      1.81 o 
  -3  -2   1      303.97      307.84      7.27 o 
  -2  -2   1       88.31       79.44      9.16 o 
  -1  -2   1      248.04      260.89     32.25 o 
   0  -2   1      502.18      545.20      6.70 o 
   1  -2   1       11.47        9.78      0.69 o 
   2  -2   1       16.15       16.43      0.87 o 
   3  -2   1      138.14      148.01      3.87 o 
   4  -2   1        6.12        5.81      1.24 o 
   5  -2   1       87.86       82.74      3.63 o 
   6  -2   1       24.26       21.72      3.75 o 
   7  -2   1        0.95        1.54      1.91 o 
  -8  -1   1        0.06       -1.91      2.01 o 
  -7  -1   1        6.78        5.22      1.36 o 
  -6  -1   1       30.67       29.16      2.34 o 
  -5  -1   1       52.39       51.27      2.97 o 
  -4  -1   1       23.35       20.71      1.76 o 
  -3  -1   1      224.64      220.86      4.22 o 
  -2  -1   1      120.01      107.40      2.94 o 
  -1  -1   1     1171.33     1141.40     54.63 o 
   0  -1   1     1876.75     1955.13    163.21 o 
   1  -1   1      286.22      298.92      9.62 o 
   2  -1   1      108.56      103.56      3.26 o 
   3  -1   1      546.11      557.58     16.74 o 
   4  -1   1      111.13      117.77      3.71 o 
   5  -1   1        1.14        1.37      0.96 o 
   6  -1   1       21.91       18.67      2.04 o 
   8  -1   1        1.92        3.42      2.77 o 
  -8   0   1        0.20        0.84      1.64 o 
  -7   0   1        4.55        4.88      2.45 o 
  -6   0   1       63.32       76.40      8.65 o 
  -5   0   1        8.04        7.91      1.18 o 
  -4   0   1      322.84      326.70     21.38 o 
  -3   0   1       33.33       40.24      2.50 o 
  -2   0   1      981.60     1010.74     10.65 o 
  -1   0   1     1194.83     1193.04     10.65 o 
   0   0   1       93.44       88.01      3.08 o 
   1   0   1      448.58      379.52     14.74 o 
   2   0   1     1393.28     1279.39     15.44 o 
   3   0   1      474.03      441.28     28.48 o 
   4   0   1        4.53        3.76      0.80 o 
   5   0   1       22.20       22.85      1.87 o 
   6   0   1       44.18       59.96      5.35 o 
   7   0   1        1.82       -0.57      2.08 o 
   8   0   1        0.02       -0.02      2.25 o 
  -8   1   1        0.06       -1.56      2.11 o 
  -7   1   1        6.79        7.71      2.73 o 
  -6   1   1       30.68       29.55      2.12 o 
  -5   1   1       52.34       53.25      4.15 o 
  -4   1   1       23.39       21.22      1.96 o 
  -3   1   1      224.39      251.75      5.35 o 
  -2   1   1      119.65      111.62      3.02 o 
  -1   1   1     1173.32      933.04     10.90 o 
   0   1   1     1875.39     1726.36    183.51 o 
   1   1   1      286.07      302.49      5.90 o 
   2   1   1      108.31      111.20      9.01 o 
   3   1   1      545.78      606.01     29.58 o 
   4   1   1      111.03      135.37     12.35 o 
   5   1   1        1.14        1.61      1.34 o 
   6   1   1       21.94       15.14      2.80 o 
   7   1   1       11.64       16.67      3.34 o 
   8   1   1        1.91        5.40      3.12 o 
  -7   2   1        5.23        3.59      2.03 o 
  -6   2   1       22.91       21.06      3.32 o 
  -5   2   1       55.26       51.87      5.88 o 
  -4   2   1       36.54       34.61      2.07 o 
  -3   2   1      304.13      246.45      4.88 o 
  -2   2   1       88.46       70.59      3.67 o 
  -1   2   1      248.11      238.44      6.49 o 
   0   2   1      502.36      527.81     12.82 o 
   1   2   1       11.42       10.51      1.57 o 
   2   2   1       16.16       15.78      1.91 o 
   3   2   1      138.41      122.65      8.37 o 
   4   2   1        6.09        4.68      1.76 o 
   5   2   1       87.89      105.10      7.14 o 
   6   2   1       24.25       22.25      3.64 o 
   7   2   1        0.95        0.99      2.33 o 
  -7   3   1        0.62        0.79      2.30 o 
  -6   3   1       17.38       17.37      2.90 o 
  -5   3   1       38.84       32.26      3.67 o 
  -4   3   1       61.79       43.09      9.30 o 
  -3   3   1       58.75       51.38      2.68 o 
  -2   3   1      386.38      471.73     11.55 o 
  -1   3   1      138.71      143.21      7.21 o 
   0   3   1      242.24      263.81      3.79 o 
   1   3   1       41.43       46.60      1.87 o 
   2   3   1      168.29      200.29      4.75 o 
   3   3   1      184.54      205.34      8.25 o 
   4   3   1       24.65       25.79      3.57 o 
   5   3   1       13.83       16.38      2.95 o 
   6   3   1        3.30        4.66      1.96 o 
   7   3   1        2.89        5.57      2.30 o 
  -6   4   1        2.94        3.05      1.96 o 
  -5   4   1       56.67       60.30      4.91 o 
  -4   4   1        4.55        3.87      1.41 o 
  -3   4   1       62.45       68.36     12.13 o 
  -2   4   1       36.87       37.69      2.01 o 
  -1   4   1       53.90       59.86      3.29 o 
   0   4   1        4.42        3.67      1.22 o 
   1   4   1       51.04       47.91      2.90 o 
   2   4   1       71.63       71.70      2.74 o 
   3   4   1       26.36       27.80      4.20 o 
   4   4   1       50.95       56.46      4.96 o 
   5   4   1       36.16       41.00      4.41 o 
   6   4   1        3.66        2.53      2.18 o 
  -5   5   1        0.74       -0.97      1.14 o 
  -3   5   1       27.09       31.21      2.76 o 
  -2   5   1       38.66       37.32      2.92 o 
  -1   5   1       21.08       17.85      3.94 o 
   0   5   1       27.40       31.98      2.79 o 
   1   5   1       67.68       68.21      3.87 o 
   2   5   1       28.06       27.33      2.54 o 
   3   5   1       18.26       16.18      2.11 o 
   5   5   1        4.00        8.00      2.45 o 
  -3   6   1        3.22        4.25      2.69 o 
  -2   6   1        5.59        4.23      1.66 o 
  -1   6   1        1.54        2.29      1.56 o 
   0   6   1        6.28        6.70      1.88 o 
   1   6   1       13.21       15.46      3.74 o 
   2   6   1        1.68        2.75      2.48 o 
   3   6   1        5.49        6.22      2.65 o 
  -3  -6   2        3.48        4.96      3.30 o 
  -2  -6   2        7.94        7.38      2.77 o 
  -1  -6   2        9.49       10.86      2.69 o 
   0  -6   2        1.29        0.12      2.58 o 
   1  -6   2       11.04        7.23      2.68 o 
   2  -6   2        3.62        8.03      3.44 o 
   3  -6   2        1.27        3.32      3.20 o 
  -5  -5   2        3.72        3.89      3.10 o 
  -4  -5   2        0.65        2.43      2.90 o 
  -3  -5   2        3.33        3.07      2.77 o 
  -2  -5   2       32.92       36.22      5.71 o 
  -1  -5   2       15.13       14.93      2.13 o 
   0  -5   2        4.46        4.28      1.77 o 
   1  -5   2       10.00        7.04      2.43 o 
   2  -5   2       10.32        8.75      2.43 o 
   3  -5   2       11.38        8.42      2.95 o 
   4  -5   2        3.29        1.56      2.75 o 
   5  -5   2        1.64       -1.16      3.10 o 
  -6  -4   2        4.60        4.86      2.43 o 
  -5  -4   2        6.89        8.37      2.58 o 
  -4  -4   2       31.00       30.45      3.96 o 
  -3  -4   2      159.32      196.19     14.05 o 
  -2  -4   2      119.42      124.33      5.07 o 
  -1  -4   2       15.84       15.76      2.91 o 
   0  -4   2       14.34       10.43      1.51 o 
   1  -4   2       29.80       31.12      4.67 o 
   2  -4   2        4.71        3.05      1.51 o 
   3  -4   2       13.99       12.31      2.65 o 
   4  -4   2      142.95      166.00      9.22 o 
   5  -4   2        5.41        8.55      3.10 o 
   6  -4   2        0.36       -0.32      1.96 o 
  -7  -3   2        4.95        5.05      2.75 o 
  -6  -3   2       10.17        8.15      2.75 o 
  -5  -3   2       28.81       24.65      3.42 o 
  -3  -3   2      147.36      175.89     30.16 o 
  -2  -3   2        4.34        3.09      1.00 o 
  -1  -3   2        2.44        1.03      0.86 o 
   0  -3   2       77.99       79.58      3.16 o 
   1  -3   2       29.00       32.43      1.40 o 
   2  -3   2       46.00       44.98      3.49 o 
   3  -3   2       20.63       22.69      3.00 o 
   4  -3   2       16.86       21.33      3.49 o 
   5  -3   2       11.62       11.82      3.30 o 
   6  -3   2        2.09        4.39      2.97 o 
   7  -3   2        2.85        1.56      3.30 o 
  -7  -2   2        1.50        1.76      1.96 o 
  -6  -2   2       16.49       18.73      3.17 o 
  -5  -2   2       45.69       49.28      2.77 o 
  -4  -2   2       11.35        9.90      1.25 o 
  -3  -2   2      435.96      400.01     28.57 o 
  -2  -2   2      425.35      511.74     58.53 o 
  -1  -2   2      644.64      600.84      7.27 o 
   0  -2   2      691.95      771.19      9.39 o 
   1  -2   2      106.82       96.56      2.00 o 
   2  -2   2        4.65        4.68      0.53 o 
   3  -2   2       59.05       62.78      2.75 o 
   4  -2   2      184.53      170.77     13.79 o 
   5  -2   2        1.59        1.91      1.21 o 
   6  -2   2       30.96       37.71      2.98 o 
   7  -2   2        7.85       11.92      3.22 o 
  -8  -1   2        0.81        2.73      1.48 o 
  -7  -1   2       13.19       11.05      1.80 o 
  -6  -1   2        4.88        3.34      1.05 o 
  -5  -1   2       20.41       20.59      2.07 o 
  -4  -1   2       59.97       70.44      2.84 o 
  -3  -1   2        8.29       11.40      1.54 o 
  -2  -1   2      599.26      609.44      9.86 o 
  -1  -1   2      399.71      435.24     27.50 o 
   0  -1   2      444.84      422.35      6.59 o 
   1  -1   2      451.39      464.33     24.83 o 
   2  -1   2       68.16       74.04      4.04 o 
   3  -1   2      271.09      256.12      8.44 o 
   4  -1   2        2.48        1.44      0.94 o 
   5  -1   2       11.45       11.56      1.62 o 
   6  -1   2       19.04       21.94      2.35 o 
  -8   0   2       10.27       11.00      3.00 o 
  -7   0   2        0.61        0.05      0.99 o 
  -6   0   2        6.42        4.94      1.22 o 
  -5   0   2       16.19       15.22      1.77 o 
  -4   0   2       41.06       28.24      2.45 o 
  -3   0   2        4.42        5.50      1.09 o 
  -2   0   2      480.84      530.55      7.80 o 
  -1   0   2     4155.02     4218.16     28.79 o 
   0   0   2     1753.73     1549.03     59.46 o 
   1   0   2      142.31      131.39     11.87 o 
   2   0   2        6.62        6.56      1.00 o 
   3   0   2       47.39       51.98      2.07 o 
   4   0   2       10.69        9.66      1.12 o 
   5   0   2       71.58       80.24      8.60 o 
   6   0   2        5.56        7.56      2.33 o 
   7   0   2        0.02       -1.56      2.11 o 
   8   0   2        1.62        4.14      3.12 o 
  -8   1   2        0.82        0.79      2.21 o 
  -7   1   2       13.21       11.35      2.65 o 
  -6   1   2        4.89        4.82      1.26 o 
  -5   1   2       20.44       20.30      1.61 o 
  -4   1   2       60.01       67.29      3.22 o 
  -3   1   2        8.32        9.12      1.14 o 
  -2   1   2      598.43      527.21      7.53 o 
  -1   1   2      399.98      425.79     13.24 o 
   0   1   2      444.87      425.22     11.21 o 
   1   1   2      451.56      481.45      8.20 o 
   2   1   2       68.36       54.28      3.07 o 
   3   1   2      270.89      273.69      4.03 o 
   4   1   2        2.47        2.76      0.76 o 
   5   1   2       11.47        9.51      2.23 o 
   6   1   2       19.07       12.04      2.65 o 
   7   1   2        4.09        5.92      2.65 o 
  -7   2   2        1.49        2.35      1.64 o 
  -6   2   2       16.42       13.43      2.33 o 
  -5   2   2       45.66       39.42      2.11 o 
  -4   2   2       11.39        9.91      1.24 o 
  -2   2   2      424.71      467.42      9.37 o 
  -1   2   2      644.58      672.56      6.27 o 
   0   2   2      691.94      772.57     18.59 o 
   1   2   2      106.83      101.53      5.28 o 
   2   2   2        4.65        6.22      1.44 o 
   3   2   2       59.08       52.24      2.45 o 
   4   2   2      184.49      180.54      8.20 o 
   5   2   2        1.57        2.33      1.61 o 
   6   2   2       31.05       29.93      4.21 o 
   7   2   2        7.82        9.76      3.34 o 
  -7   3   2        4.97        5.72      1.86 o 
  -6   3   2       10.18        7.19      1.91 o 
  -5   3   2       28.77       24.53      3.00 o 
  -4   3   2        9.43        6.66      0.94 o 
  -3   3   2      147.27      126.28      6.00 o 
  -2   3   2        4.34        3.07      1.24 o 
  -1   3   2        2.42        2.27      0.85 o 
   0   3   2       77.77       86.87      2.84 o 
   1   3   2       29.10       29.66      1.45 o 
   2   3   2       46.07       48.04      2.31 o 
   3   3   2       20.66       20.94      2.73 o 
   4   3   2       16.78       21.58      3.07 o 
   5   3   2       11.65       12.93      3.05 o 
   6   3   2        2.09        1.56      2.48 o 
   7   3   2        2.85        5.20      3.12 o 
  -6   4   2        4.62        2.77      1.64 o 
  -5   4   2        6.88        3.62      1.54 o 
  -4   4   2       31.03       24.80      2.92 o 
  -3   4   2      159.30      142.98      7.48 o 
  -2   4   2      119.39      111.62     10.03 o 
  -1   4   2       15.75       16.74      1.89 o 
   0   4   2       14.34       15.97      1.84 o 
   1   4   2       29.96       33.18      2.48 o 
   2   4   2        4.71        3.19      0.88 o 
   3   4   2       14.04       13.48      2.48 o 
   4   4   2      143.07      164.98      8.60 o 
   5   4   2        5.43        3.12      1.83 o 
   6   4   2        0.37       -0.25      2.23 o 
  -5   5   2        3.72        3.52      1.46 o 
  -4   5   2        0.65        1.41      1.66 o 
  -3   5   2        3.34        1.36      1.22 o 
  -2   5   2       32.96       33.99      6.02 o 
  -1   5   2       15.11       15.41      2.00 o 
   0   5   2        4.47        3.41      1.44 o 
   1   5   2        9.98        9.96      1.68 o 
   2   5   2       10.29       10.83      3.07 o 
   3   5   2       11.39        9.19      2.60 o 
  -3   6   2        3.50        4.04      2.28 o 
  -2   6   2        7.97        5.97      2.48 o 
  -1   6   2        9.48        8.75      2.87 o 
   0   6   2        1.31        1.64      1.93 o 
   1   6   2       11.09       15.14      3.87 o 
   2   6   2        3.63        3.84      2.70 o 
   3   6   2        1.26        1.39      2.53 o 
  -3  -6   3        1.63        3.77      2.30 o 
  -2  -6   3        7.45       13.04      2.45 o 
  -1  -6   3        1.35        2.90      1.80 o 
   0  -6   3        6.91       13.90      3.54 o 
   1  -6   3        6.05        7.73      2.58 o 
   2  -6   3        0.22        0.22      3.05 o 
  -5  -5   3        1.73        1.46      2.13 o 
  -4  -5   3        6.79        6.22      2.97 o 
  -3  -5   3        3.70        4.35      1.55 o 
  -2  -5   3       18.67       20.80      2.49 o 
  -1  -5   3       13.94       13.03      2.03 o 
   0  -5   3       73.57       73.41      4.05 o 
   1  -5   3       75.76       91.65      6.96 o 
   2  -5   3       14.89       19.92      3.54 o 
   3  -5   3       16.14       17.89      3.74 o 
   4  -5   3        6.39        9.39      3.37 o 
  -6  -4   3        0.59        3.64      2.60 o 
  -5  -4   3       17.89       22.57      3.74 o 
  -4  -4   3       48.73       49.43      4.83 o 
  -3  -4   3       37.00       44.56      7.27 o 
  -2  -4   3      119.43      143.00     13.63 o 
  -1  -4   3        1.84        1.59      1.15 o 
   0  -4   3       71.86       72.56      3.43 o 
   1  -4   3        2.29        2.15      1.21 o 
   2  -4   3       55.55       47.92      4.46 o 
   3  -4   3        7.86        6.17      2.01 o 
   4  -4   3        7.59        5.25      2.70 o 
   5  -4   3        4.84        6.91      2.92 o 
   6  -4   3        1.06        0.35      2.92 o 
  -7  -3   3        3.59        6.54      2.82 o 
  -6  -3   3        3.12        1.34      1.66 o 
  -5  -3   3       12.43       12.98      2.53 o 
  -4  -3   3       68.44       61.22      4.53 o 
  -3  -3   3       75.88       66.35      4.43 o 
  -2  -3   3       36.75       40.22      5.12 o 
  -1  -3   3      207.25      229.77      7.04 o 
   0  -3   3       89.47       93.78      3.39 o 
   1  -3   3      154.77      165.41      4.42 o 
   2  -3   3       56.11       54.81      3.16 o 
   3  -3   3      143.12      139.19      5.76 o 
   4  -3   3       17.97       16.87      3.02 o 
   5  -3   3       11.41       16.48      3.34 o 
   6  -3   3       27.74       33.79      4.71 o 
  -7  -2   3        1.11        2.97      2.35 o 
  -6  -2   3        9.66        7.61      2.35 o 
  -5  -2   3      124.61      132.28      4.20 o 
  -4  -2   3       51.56       46.19      3.06 o 
  -3  -2   3        6.99        7.01      1.46 o 
  -2  -2   3      324.46      378.99     50.31 o 
  -1  -2   3       94.34      102.80      9.01 o 
   0  -2   3       62.27       64.74      2.56 o 
   1  -2   3      222.27      238.51      5.73 o 
   2  -2   3      407.81      434.41      6.79 o 
   3  -2   3       33.29       35.50      2.21 o 
   4  -2   3       14.59       17.35      1.87 o 
   5  -2   3        6.39        4.29      1.61 o 
   6  -2   3       19.47       21.52      2.53 o 
  -8  -1   3        0.01        0.56      1.21 o 
  -7  -1   3        1.75        2.73      1.27 o 
  -6  -1   3       21.18       19.63      1.88 o 
  -5  -1   3       93.40      109.82      3.90 o 
  -4  -1   3      103.14      120.81      5.50 o 
  -3  -1   3      151.88      149.75      5.23 o 
  -2  -1   3       31.64       25.27      1.96 o 
  -1  -1   3      383.96      381.09     11.36 o 
   0  -1   3      705.57      748.79     10.89 o 
   1  -1   3      301.49      277.97      6.54 o 
   2  -1   3      284.51      310.76      9.76 o 
   3  -1   3       99.04      112.62      3.56 o 
   4  -1   3       56.18       59.15      2.94 o 
   5  -1   3        0.94        0.21      0.93 o 
   6  -1   3       18.27       11.55      2.65 o 
   7  -1   3       13.09       17.76      3.72 o 
  -8   0   3        6.88        8.35      2.50 o 
  -7   0   3       25.98       29.41      3.88 o 
  -6   0   3       17.27       16.91      1.77 o 
  -5   0   3        4.02        5.75      1.66 o 
  -4   0   3       57.16       59.76      3.54 o 
  -3   0   3        1.60        0.47      0.79 o 
  -2   0   3      865.34      896.89     11.25 o 
  -1   0   3     3231.27     3800.37     20.51 o 
   0   0   3        7.11        7.64      0.73 o 
   1   0   3       57.56       54.32      1.63 o 
   2   0   3      921.24      874.14     31.70 o 
   3   0   3       21.08       18.17      3.57 o 
   4   0   3       29.99       35.15      6.99 o 
   5   0   3       17.27       17.32      2.92 o 
   6   0   3        1.32        1.09      2.28 o 
   7   0   3        5.14        8.00      3.10 o 
  -8   1   3        0.01        0.69      1.83 o 
  -7   1   3        1.74        1.69      0.97 o 
  -6   1   3       21.17       20.68      1.79 o 
  -5   1   3       93.50       93.98      4.29 o 
  -4   1   3      103.20      108.77      4.39 o 
  -3   1   3      152.04      136.04      4.36 o 
  -2   1   3       31.52       22.75      5.77 o 
  -1   1   3      384.32      319.26     12.21 o 
   0   1   3      705.91      744.22      7.37 o 
   1   1   3      301.68      238.32      5.87 o 
   2   1   3      284.79      316.59      8.13 o 
   3   1   3       98.75      114.40      5.53 o 
   4   1   3       56.13       55.45      4.31 o 
   5   1   3        0.95       -0.15      1.76 o 
   6   1   3       18.29       18.58      3.59 o 
   7   1   3       13.11       16.03      3.79 o 
  -7   2   3        1.11        1.26      1.59 o 
  -6   2   3        9.67        6.46      1.09 o 
  -5   2   3      124.51      124.28      4.86 o 
  -4   2   3       51.65       47.79      2.87 o 
  -3   2   3        7.00        7.73      1.21 o 
  -2   2   3      324.34      380.88      9.24 o 
  -1   2   3       94.23       96.41      2.44 o 
   0   2   3       62.30       66.24      4.96 o 
   1   2   3      222.26      251.33      6.88 o 
   2   2   3      408.08      449.93     10.28 o 
   3   2   3       33.20       26.73      2.87 o 
   4   2   3       14.60       11.15      2.48 o 
   5   2   3        6.37        7.16      2.48 o 
   6   2   3       19.49       16.58      3.22 o 
   7   2   3        2.92        5.28      3.02 o 
  -7   3   3        3.59        2.28      1.56 o 
  -6   3   3        3.16        0.87      1.11 o 
  -5   3   3       12.47        7.61      1.19 o 
  -3   3   3       75.91       65.06      4.76 o 
  -2   3   3       36.70       37.98      3.47 o 
  -1   3   3      207.56      236.56      5.60 o 
   0   3   3       89.59       87.49      2.31 o 
   1   3   3      155.01      176.14      6.96 o 
   2   3   3       56.18       55.35      3.69 o 
   3   3   3      142.92      131.96      6.37 o 
   4   3   3       18.07       13.50      2.38 o 
   5   3   3       11.40       14.10      3.05 o 
   6   3   3       27.71       35.58      4.78 o 
  -6   4   3        0.59        0.35      0.84 o 
  -5   4   3       17.89        9.79      1.76 o 
  -3   4   3       37.02       34.66      3.72 o 
  -2   4   3      119.51      139.12      7.59 o 
  -1   4   3        1.80        1.44      1.01 o 
   0   4   3       72.01       72.66      6.42 o 
   1   4   3        2.32        2.92      1.05 o 
   2   4   3       55.60       65.82      4.99 o 
   3   4   3        7.86        7.98      2.08 o 
   4   4   3        7.60        4.39      2.08 o 
   5   4   3        4.83        4.36      2.06 o 
   6   4   3        1.06        0.67      2.08 o 
  -5   5   3        1.72        1.39      0.99 o 
  -4   5   3        6.79        5.70      2.55 o 
  -3   5   3        3.72        4.11      1.77 o 
  -2   5   3       18.68       18.14      2.14 o 
  -1   5   3       13.95       14.57      3.12 o 
   0   5   3       73.52       80.50      6.91 o 
   1   5   3       75.78       94.55      7.66 o 
   2   5   3       14.86       21.31      3.99 o 
   3   5   3       16.18       21.28      3.99 o 
   4   5   3        6.41        4.86      2.33 o 
  -3   6   3        1.63        1.19      1.71 o 
  -2   6   3        7.44        9.17      2.58 o 
  -1   6   3        1.34       -0.10      2.21 o 
   0   6   3        6.93        8.25      2.70 o 
   1   6   3        6.03        8.40      3.49 o 
   2   6   3        0.21       -1.16      2.50 o 
  -2  -6   4        2.43        2.47      1.59 o 
  -1  -6   4        1.14        1.21      2.48 o 
   0  -6   4        2.40        5.82      2.85 o 
   1  -6   4        3.92        2.48      2.13 o 
   2  -6   4        1.09        1.71      2.18 o 
  -4  -5   4        4.67        4.83      3.00 o 
  -3  -5   4        4.86        3.37      1.49 o 
  -2  -5   4        9.57       10.60      1.96 o 
  -1  -5   4        3.08        1.71      1.24 o 
   0  -5   4        2.54        2.80      2.48 o 
   1  -5   4        7.79        8.37      2.40 o 
   2  -5   4        3.74        4.04      2.28 o 
   3  -5   4        4.43        7.28      2.65 o 
   4  -5   4        1.76       -0.37      2.80 o 
  -6  -4   4        0.03        0.17      2.50 o 
  -5  -4   4        1.21        1.44      1.81 o 
  -4  -4   4       30.81       34.17      4.24 o 
  -3  -4   4      115.15      144.09     26.54 o 
  -2  -4   4       15.38       14.03      1.90 o 
  -1  -4   4        6.08        5.04      1.19 o 
   0  -4   4      118.72      128.55      4.70 o 
   1  -4   4        5.32        2.23      1.56 o 
   2  -4   4       33.75       37.19      4.21 o 
   3  -4   4      123.29      114.32      7.31 o 
   4  -4   4       34.31       39.37      4.88 o 
   5  -4   4        3.10        5.53      2.95 o 
  -7  -3   4        3.40        6.14      2.55 o 
  -6  -3   4        3.95        4.11      2.23 o 
  -5  -3   4       24.08       27.25      3.44 o 
  -4  -3   4       73.06       80.65      5.65 o 
  -3  -3   4       39.48       31.49      3.15 o 
  -2  -3   4        4.70        3.98      1.54 o 
  -1  -3   4      272.27      291.90     15.56 o 
   0  -3   4       67.80       66.20      2.28 o 
   1  -3   4       61.74       56.45      1.99 o 
   2  -3   4       64.40       61.66      2.86 o 
   3  -3   4       13.90       12.52      1.62 o 
   4  -3   4        1.47        0.62      1.96 o 
   5  -3   4       25.38       21.75      3.47 o 
   6  -3   4        4.33        4.63      2.35 o 
  -7  -2   4        1.28        1.71      1.64 o 
  -6  -2   4       17.56       11.97      2.55 o 
  -5  -2   4       11.47        9.02      1.36 o 
  -4  -2   4       71.41       67.79      4.46 o 
  -3  -2   4      140.02      147.32      6.14 o 
  -2  -2   4      127.64      145.73     20.64 o 
  -1  -2   4       11.93       10.25      1.18 o 
   0  -2   4       43.69       43.43      1.62 o 
   1  -2   4      139.17      132.56      2.57 o 
   2  -2   4      528.20      589.23     34.41 o 
   3  -2   4       28.65       26.08      2.07 o 
   4  -2   4       18.02       15.67      1.81 o 
   5  -2   4       66.08       72.97      3.85 o 
   6  -2   4       29.58       34.60      3.08 o 
  -8  -1   4        4.91       12.93      2.75 o 
  -7  -1   4        2.85        2.51      1.10 o 
  -6  -1   4       45.75       52.57      2.99 o 
  -5  -1   4      122.71      129.78      6.34 o 
  -4  -1   4       23.18       19.30      2.25 o 
  -3  -1   4      378.57      423.97      9.79 o 
  -2  -1   4       88.08       84.04      3.69 o 
  -1  -1   4      222.07      250.12     13.98 o 
   0  -1   4      554.03      536.35     19.92 o 
   1  -1   4      496.79      487.13     16.58 o 
   2  -1   4      236.67      214.51      5.09 o 
   3  -1   4      160.09      171.63      4.66 o 
   4  -1   4       27.72       29.89      2.17 o 
   5  -1   4      175.14      199.31     11.88 o 
   6  -1   4       23.81       26.58      3.64 o 
   7  -1   4        2.96        4.31      2.73 o 
  -8   0   4        0.83        0.79      1.04 o 
  -7   0   4        0.01       -0.06      0.77 o 
  -6   0   4       25.22       22.87      2.75 o 
  -5   0   4       98.78      113.52      5.48 o 
  -4   0   4       13.88       12.96      1.78 o 
  -3   0   4      388.72      404.57      8.57 o 
  -2   0   4      104.15      104.55      4.06 o 
  -1   0   4      240.80      250.65      3.03 o 
   0   0   4      414.98      451.36     14.86 o 
   1   0   4     5439.65     5478.31     28.02 o 
   2   0   4      278.28      263.84      4.38 o 
   3   0   4       13.52       12.93      1.17 o 
   4   0   4      260.59      283.78      9.69 o 
   5   0   4        3.95        2.77      1.81 o 
   6   0   4        5.58        5.00      1.98 o 
   7   0   4        5.75        9.64      3.00 o 
  -8   1   4        4.90        5.57      1.93 o 
  -7   1   4        2.85        1.91      1.14 o 
  -6   1   4       45.74       51.88      3.69 o 
  -5   1   4      122.77      124.25      5.20 o 
  -4   1   4       23.16       22.84      2.21 o 
  -3   1   4      378.50      447.93      9.22 o 
  -2   1   4       88.29       84.32      7.56 o 
  -1   1   4      221.55      207.46     20.07 o 
   0   1   4      553.39      589.24     21.32 o 
   1   1   4      496.22      398.42      8.67 o 
   2   1   4      236.82      191.89      6.59 o 
   3   1   4      160.02      147.64      6.64 o 
   4   1   4       27.74       23.93      2.87 o 
   5   1   4      174.98      178.04      8.99 o 
   6   1   4       23.80       35.18      4.81 o 
   7   1   4        2.96        4.39      2.87 o 
  -7   2   4        1.28        1.34      1.11 o 
  -6   2   4       17.55       11.17      1.66 o 
  -5   2   4       11.45       11.79      1.86 o 
  -4   2   4       71.40       60.21      3.25 o 
  -3   2   4      140.00      146.07     25.27 o 
  -2   2   4      127.55      112.33      5.33 o 
  -1   2   4       11.92       11.07      2.12 o 
   0   2   4       43.70       43.80      1.96 o 
   1   2   4      138.94      139.10     12.02 o 
   2   2   4      528.32      465.02     11.25 o 
   3   2   4       28.65       32.61      3.47 o 
   4   2   4       17.97       22.79      3.54 o 
   5   2   4       66.11       99.57      7.48 o 
   6   2   4       29.65       38.63      5.50 o 
   7   2   4        5.03        9.54      3.99 o 
  -7   3   4        3.41        2.53      1.29 o 
  -5   3   4       24.04       21.06      1.96 o 
  -4   3   4       73.06       52.03      2.73 o 
  -3   3   4       39.40       29.23     12.98 o 
  -2   3   4        4.68        3.69      1.71 o 
  -1   3   4      271.96      292.06      6.01 o 
   0   3   4       67.64       69.80      2.20 o 
   1   3   4       61.73       69.61      2.20 o 
   2   3   4       64.42       59.96      4.01 o 
   3   3   4       13.92       13.43      2.28 o 
   4   3   4        1.49       -0.35      1.88 o 
   5   3   4       25.33       34.19      4.81 o 
   6   3   4        4.32        6.86      2.80 o 
  -6   4   4        0.03        0.45      0.87 o 
  -4   4   4       30.80       14.00     13.78 o 
  -3   4   4      115.08      130.12      7.09 o 
  -2   4   4       15.36       16.68      3.69 o 
  -1   4   4        6.10        4.73      1.81 o 
   0   4   4      118.73      147.17      8.85 o 
   1   4   4        5.33        4.51      2.25 o 
   2   4   4       33.82       37.89      2.86 o 
   3   4   4      123.43      122.78     13.19 o 
   4   4   4       34.33       37.51      4.68 o 
   5   4   4        3.11        4.19      2.87 o 
  -5   5   4        2.71        1.44      0.74 o 
  -4   5   4        4.64        5.25      2.25 o 
  -3   5   4        4.85        4.39      2.16 o 
  -2   5   4        9.56        9.96      3.07 o 
  -1   5   4        3.09        2.35      2.16 o 
   0   5   4        2.55        3.69      2.63 o 
   1   5   4        7.80        5.62      3.02 o 
   2   5   4        3.74        6.54      3.05 o 
   3   5   4        4.43        6.59      2.77 o 
   4   5   4        1.76        0.25      2.21 o 
  -2   6   4        2.44        2.18      2.40 o 
  -1   6   4        1.15        1.86      2.65 o 
   0   6   4        2.41        2.25      2.16 o 
   1   6   4        3.92        3.82      2.48 o 
   2   6   4        1.08        1.73      2.25 o 
  -2  -6   5        1.70        7.28      2.77 o 
  -1  -6   5       19.56       25.72      4.26 o 
   0  -6   5        2.14        3.67      3.00 o 
   1  -6   5        0.09       -1.36      2.68 o 
  -4  -5   5       18.77       26.26      4.36 o 
  -3  -5   5        5.92        5.94      1.69 o 
  -2  -5   5        8.49        9.74      1.92 o 
  -1  -5   5       49.48       48.83      3.41 o 
   0  -5   5      139.25      144.34      8.40 o 
   1  -5   5       11.63       11.50      3.12 o 
   2  -5   5        7.13       11.03      2.85 o 
   3  -5   5       27.04       29.81      4.63 o 
   4  -5   5        2.70        2.65      2.55 o 
  -6  -4   5        1.83        0.10      2.63 o 
  -5  -4   5        1.98        1.81      1.81 o 
  -4  -4   5       87.02       82.68      6.32 o 
  -3  -4   5       57.09       66.83     12.59 o 
  -2  -4   5       24.43       24.92      6.58 o 
  -1  -4   5      166.82      181.04      5.67 o 
   0  -4   5       20.63       25.34      2.48 o 
   1  -4   5       11.94        7.21      2.06 o 
   2  -4   5        7.04        7.09      2.68 o 
   3  -4   5       23.99       30.62      4.31 o 
   4  -4   5        4.09        4.66      2.73 o 
   5  -4   5        2.23        2.13      2.23 o 
  -7  -3   5        1.63        2.28      2.63 o 
  -6  -3   5        1.89       -0.10      2.18 o 
  -5  -3   5       31.30       40.46      4.41 o 
  -4  -3   5        4.62        5.72      1.88 o 
  -3  -3   5        4.00        5.72      1.68 o 
  -2  -3   5        0.69        0.78      0.88 o 
  -1  -3   5      197.58      183.61      4.81 o 
   0  -3   5      330.29      341.53      5.30 o 
   1  -3   5       69.21       62.83      3.05 o 
   2  -3   5       54.07       56.40      3.00 o 
   3  -3   5       10.14        9.95      1.47 o 
   4  -3   5       46.56       45.04      4.66 o 
   5  -3   5        3.95        5.67      2.68 o 
   6  -3   5        2.32        3.79      2.92 o 
  -7  -2   5        1.31        2.97      2.18 o 
  -6  -2   5       33.04       42.52      4.34 o 
  -5  -2   5       66.17       70.56      5.20 o 
  -4  -2   5      107.72       97.47      5.43 o 
  -3  -2   5       78.31       70.04      4.24 o 
  -2  -2   5      255.28      307.77     33.55 o 
  -1  -2   5      256.20      274.87     14.06 o 
   0  -2   5       43.16       39.83      1.57 o 
   1  -2   5       42.73       42.59      2.37 o 
   2  -2   5        3.10        1.98      1.05 o 
   3  -2   5        1.14        2.55      1.09 o 
   4  -2   5       71.38       81.21      3.81 o 
   5  -2   5       23.94       24.47      4.45 o 
   6  -2   5        5.45        6.54      2.55 o 
  -7  -1   5        0.03        1.02      1.14 o 
  -6  -1   5        8.27        4.39      1.68 o 
  -5  -1   5       39.56       39.84      3.59 o 
  -4  -1   5       48.65       43.43      3.42 o 
  -3  -1   5      113.39      107.23      4.91 o 
  -2  -1   5        4.77        3.64      1.09 o 
  -1  -1   5      110.39      105.01      2.42 o 
   0  -1   5     1645.43     1791.65     33.81 o 
   1  -1   5       65.26       62.16      1.62 o 
   2  -1   5        8.66        9.49      0.54 o 
   3  -1   5      299.27      295.91     10.63 o 
   4  -1   5       67.99       70.72      3.35 o 
   5  -1   5      103.19      136.57      8.00 o 
   6  -1   5       15.58       20.71      3.87 o 
   7  -1   5        0.77        1.96      2.23 o 
  -8   0   5        6.34        5.07      1.31 o 
  -7   0   5        0.00        0.68      1.00 o 
  -6   0   5       18.99       27.85      3.42 o 
  -5   0   5        5.66        4.31      1.46 o 
  -4   0   5       36.74       30.23      2.60 o 
  -3   0   5       12.13       12.12      1.73 o 
  -2   0   5       53.98       58.03      3.07 o 
  -1   0   5      339.48      373.51     11.24 o 
   0   0   5        6.80        6.12      0.89 o 
   1   0   5        8.76        6.94      0.77 o 
   2   0   5       46.24       43.88      1.81 o 
   3   0   5      149.89      138.87      7.42 o 
   4   0   5        0.00       -0.79      1.54 o 
   5   0   5       27.51       28.96      3.94 o 
   6   0   5        0.16        1.81      2.55 o 
   7   0   5       14.58       21.78      4.39 o 
  -7   1   5        0.03        1.21      1.14 o 
  -6   1   5        8.30       10.85      2.06 o 
  -5   1   5       39.55       33.92      2.95 o 
  -4   1   5       48.59       55.70      3.64 o 
  -3   1   5      113.47      126.16      5.10 o 
  -2   1   5        4.79        3.85      0.89 o 
  -1   1   5      110.50      109.48      3.48 o 
   0   1   5     1647.19     1899.28     15.48 o 
   1   1   5       65.19       58.68      2.54 o 
   2   1   5        8.69        7.41      1.59 o 
   3   1   5      299.39      323.80     10.21 o 
   4   1   5       67.80       84.36      6.17 o 
   5   1   5      103.27      124.92      8.20 o 
   6   1   5       15.59       22.35      4.24 o 
   7   1   5        0.78        4.83      3.37 o 
  -7   2   5        1.32        0.33      0.55 o 
  -6   2   5       32.98       20.61      2.30 o 
  -5   2   5       66.17       65.88      3.84 o 
  -4   2   5      107.89       96.78      4.29 o 
  -3   2   5       78.13       66.50      5.38 o 
  -2   2   5      255.38      243.57      9.28 o 
  -1   2   5      256.36      271.89      5.32 o 
   0   2   5       43.15       39.75      2.24 o 
   1   2   5       42.69       38.41      4.20 o 
   2   2   5        3.08        2.23      1.19 o 
   3   2   5        1.14        0.72      1.16 o 
   4   2   5       71.45       79.80      6.19 o 
   5   2   5       23.87       26.29      3.87 o 
   6   2   5        5.42        6.24      2.75 o 
  -7   3   5        1.63        0.87      0.84 o 
  -6   3   5        1.88        1.51      1.07 o 
  -5   3   5       31.29       22.45      2.08 o 
  -4   3   5        4.64        2.70      0.92 o 
  -3   3   5        3.99        4.75      1.55 o 
  -2   3   5        0.68        1.46      1.56 o 
  -1   3   5      197.71      169.05     10.24 o 
   0   3   5      330.59      301.47      6.42 o 
   1   3   5       69.37       64.54      4.27 o 
   2   3   5       54.05       46.93      2.95 o 
   3   3   5       10.19       12.24      2.65 o 
   4   3   5       46.49       49.45      5.05 o 
   5   3   5        3.93        2.30      1.86 o 
   6   3   5        2.30        2.38      2.28 o 
  -5   4   5        1.96        0.84      0.57 o 
  -4   4   5       87.00       80.57      6.22 o 
  -3   4   5       57.14       53.79      4.83 o 
  -2   4   5       24.45       18.53      3.12 o 
  -1   4   5      166.77      198.11      9.81 o 
   0   4   5       20.73       21.68      3.77 o 
   1   4   5       11.95        8.32      2.35 o 
   2   4   5        7.05        6.09      2.63 o 
   3   4   5       24.01       25.18      3.99 o 
   4   4   5        4.09        5.13      2.58 o 
   5   4   5        2.24        4.19      2.30 o 
  -4   5   5       18.76        2.59     12.18 o 
  -3   5   5        5.92        4.34      1.83 o 
  -2   5   5        8.54        9.79      3.17 o 
  -1   5   5       49.49       60.55      6.14 o 
   0   5   5      139.11      159.63     10.31 o 
   1   5   5       11.62       15.19      4.01 o 
   2   5   5        7.15        7.58      2.58 o 
   3   5   5       27.04       31.24      4.78 o 
   4   5   5        2.71        5.20      2.80 o 
  -2   6   5        1.70        0.97      1.83 o 
  -1   6   5       19.58       31.17      5.03 o 
   0   6   5        2.15        3.20      3.20 o 
   1   6   5        0.09        0.35      2.43 o 
  -4  -5   6        9.14        5.43      3.17 o 
  -3  -5   6        3.10        1.65      1.55 o 
  -2  -5   6        2.74        1.92      1.45 o 
  -1  -5   6       25.05       25.32      3.69 o 
   0  -5   6       12.72       16.45      3.34 o 
   1  -5   6       13.80       13.06      3.34 o 
   2  -5   6        7.91        5.10      2.28 o 
   3  -5   6        7.64        8.08      2.77 o 
  -6  -4   6        2.66       -0.05      1.83 o 
  -5  -4   6        5.89        4.21      2.55 o 
  -4  -4   6       11.58       13.53      2.95 o 
  -3  -4   6       10.54       11.19      2.01 o 
  -2  -4   6       28.45       29.86      2.60 o 
  -1  -4   6       37.47       40.20      2.82 o 
   0  -4   6       42.33       38.45      4.21 o 
   1  -4   6       21.43       17.19      2.95 o 
   2  -4   6       39.62       43.13      4.61 o 
   3  -4   6       53.35       58.47      5.92 o 
   4  -4   6        8.33        9.61      3.39 o 
   5  -4   6        1.52       -1.29      2.13 o 
  -6  -3   6        1.13        2.30      2.35 o 
  -5  -3   6        3.68        4.39      2.23 o 
  -4  -3   6       45.45       47.50      4.36 o 
  -3  -3   6       11.65       12.04      2.25 o 
  -2  -3   6       56.95       55.79      9.28 o 
  -1  -3   6       69.68       75.62      5.81 o 
   0  -3   6        5.15        5.07      0.87 o 
   1  -3   6       31.63       32.67      3.13 o 
   2  -3   6       26.71       25.78      2.21 o 
   3  -3   6       18.95       14.61      2.49 o 
   4  -3   6        1.24        0.72      2.23 o 
   5  -3   6       24.15       27.03      4.16 o 
  -7  -2   6        3.94        5.75      2.13 o 
  -6  -2   6       33.66       40.91      4.51 o 
  -5  -2   6        1.54       -0.30      1.59 o 
  -4  -2   6        5.04        5.90      1.91 o 
  -3  -2   6       11.47       11.12      2.13 o 
  -2  -2   6      163.51      167.34      6.37 o 
  -1  -2   6       45.02       47.51      2.85 o 
   0  -2   6      238.94      250.65      8.42 o 
   1  -2   6      305.45      325.49     13.06 o 
   2  -2   6       83.23       83.95      3.47 o 
   3  -2   6        7.80        8.09      1.50 o 
   4  -2   6       42.90       42.25      6.97 o 
   5  -2   6       18.03       18.36      2.48 o 
   6  -2   6        0.06       -1.29      2.21 o 
  -7  -1   6        4.57        4.35      1.17 o 
  -6  -1   6       83.95       99.77      6.44 o 
  -5  -1   6       91.49       94.89      5.57 o 
  -4  -1   6       74.46       80.94      4.98 o 
  -3  -1   6      258.69      299.39      8.82 o 
  -2  -1   6      233.87      236.44      6.86 o 
  -1  -1   6      524.15      547.63      8.23 o 
   0  -1   6       12.94       13.66      0.99 o 
   1  -1   6        1.68        1.48      0.55 o 
   2  -1   6       21.04       18.72      0.84 o 
   3  -1   6       31.22       30.27      2.37 o 
   4  -1   6      120.79      131.90      4.68 o 
   5  -1   6       35.86       35.16      4.11 o 
   6  -1   6        8.89       11.57      3.20 o 
  -7   0   6       32.22       33.20      3.47 o 
  -6   0   6       67.14       71.75      5.15 o 
  -5   0   6        9.06        7.21      1.93 o 
  -4   0   6       62.66       61.22      4.04 o 
  -3   0   6       26.61       31.59      2.73 o 
  -2   0   6      150.17      163.91     10.02 o 
  -1   0   6      245.20      277.85     12.69 o 
   0   0   6      373.22      435.00      6.74 o 
   1   0   6      839.10      771.16     26.90 o 
   2   0   6        0.64        0.62      0.54 o 
   3   0   6       20.77       19.02      3.77 o 
   4   0   6      200.05      219.54      9.66 o 
   5   0   6        2.41        1.93      1.91 o 
   6   0   6       24.01       27.20      4.58 o 
   7   0   6        8.74       18.38      4.48 o 
  -7   1   6        4.58        7.38      2.13 o 
  -6   1   6       83.92       90.46      5.18 o 
  -5   1   6       91.50      101.71      5.50 o 
  -4   1   6       74.61       78.89      4.48 o 
  -3   1   6      258.69      276.08      8.10 o 
  -2   1   6      233.76      193.17     12.16 o 
  -1   1   6      524.31      538.17     51.63 o 
   0   1   6       12.94       13.70      1.42 o 
   1   1   6        1.69        0.97      0.88 o 
   2   1   6       21.05       20.59      2.50 o 
   3   1   6       31.23       24.83      3.12 o 
   4   1   6      120.75      127.27      7.41 o 
   5   1   6       35.86       40.36      4.93 o 
   6   1   6        8.91        9.39      2.90 o 
  -7   2   6        3.93        3.57      1.44 o 
  -6   2   6       33.67       30.18      3.02 o 
  -5   2   6        1.54        1.29      0.94 o 
  -4   2   6        5.04        5.33      1.41 o 
  -3   2   6       11.45       11.54      2.32 o 
  -2   2   6      163.36      151.99      9.80 o 
  -1   2   6       44.87       47.14      2.49 o 
   0   2   6      238.71      256.49     19.21 o 
   1   2   6      305.47      320.41      6.86 o 
   2   2   6       83.32       65.09      4.53 o 
   3   2   6        7.77        8.03      2.30 o 
   4   2   6       42.82       30.62      3.91 o 
   5   2   6       18.02       16.50      3.37 o 
   6   2   6        0.06       -0.84      2.85 o 
  -6   3   6        1.12        1.41      0.92 o 
  -5   3   6        3.69        2.65      1.16 o 
  -3   3   6       11.75        7.85      1.38 o 
  -2   3   6       56.88       60.92      4.98 o 
  -1   3   6       69.74       75.91      5.55 o 
   0   3   6        5.10        4.87      1.14 o 
   1   3   6       31.55       31.87      2.89 o 
   2   3   6       26.70       26.75      2.40 o 
   3   3   6       18.94       17.84      2.97 o 
   4   3   6        1.23        3.79      2.35 o 
   5   3   6       24.09       27.97      4.71 o 
   6   3   6        0.19       -0.15      2.30 o 
  -5   4   6        5.88        2.50      0.72 o 
  -4   4   6       11.56        5.56      5.69 o 
  -3   4   6       10.53        9.76      2.48 o 
  -2   4   6       28.40       24.95      3.74 o 
  -1   4   6       37.37       30.77      3.94 o 
   0   4   6       42.22       47.12      5.38 o 
   1   4   6       21.37       22.72      3.84 o 
   2   4   6       39.52       41.23      5.03 o 
   3   4   6       53.38       54.07      3.83 o 
   4   4   6        8.30        7.63      2.85 o 
   5   4   6        1.53        2.38      2.90 o 
  -4   5   6        9.13        0.14      5.28 o 
  -3   5   6        3.09        4.63      2.53 o 
  -2   5   6        2.73        2.90      2.65 o 
  -1   5   6       25.05       28.10      4.21 o 
   0   5   6       12.74       17.39      3.77 o 
   1   5   6       13.79       14.99      3.87 o 
   2   5   6        7.89        6.76      3.10 o 
   3   5   6        7.61        6.37      3.00 o 
  -4  -5   7        1.53        2.50      2.08 o 
  -3  -5   7        4.26        2.68      1.74 o 
  -2  -5   7       24.01       33.42      4.66 o 
  -1  -5   7       40.92       35.68      4.46 o 
   0  -5   7        5.24        6.22      2.21 o 
   1  -5   7       19.72       23.71      3.72 o 
   2  -5   7        0.32        2.21      2.16 o 
   3  -5   7        5.88        8.94      3.27 o 
  -5  -4   7        4.45        4.58      1.91 o 
  -4  -4   7       12.85        8.08      2.08 o 
  -3  -4   7       31.05       30.62      3.42 o 
  -2  -4   7       10.42        8.89      1.67 o 
  -1  -4   7       48.89       58.82      5.10 o 
   0  -4   7       48.79       45.07      4.43 o 
   1  -4   7       15.38       16.08      3.15 o 
   2  -4   7        0.13        0.37      1.56 o 
   3  -4   7        5.38        2.55      2.40 o 
   4  -4   7        2.90        7.33      2.68 o 
  -6  -3   7        2.96        6.07      2.13 o 
  -5  -3   7        2.61        2.60      2.01 o 
  -4  -3   7       16.40       15.11      2.55 o 
  -3  -3   7       76.78       82.43      5.18 o 
  -2  -3   7       62.02       66.02     14.74 o 
  -1  -3   7       46.88       49.51      3.78 o 
   0  -3   7      105.92      107.02      7.82 o 
   1  -3   7      188.76      192.92      5.78 o 
   2  -3   7       15.53       15.05      1.84 o 
   3  -3   7       76.11       81.44      4.08 o 
   4  -3   7       88.64       97.82      7.14 o 
   5  -3   7        0.21        3.12      2.82 o 
  -7  -2   7        7.53       11.20      3.10 o 
  -6  -2   7       13.60       14.99      2.75 o 
  -5  -2   7       18.36       20.94      3.05 o 
  -4  -2   7        3.87        3.67      1.51 o 
  -3  -2   7        2.67        3.25      1.46 o 
  -2  -2   7        2.82        1.11      1.19 o 
  -1  -2   7       27.36       30.45      2.82 o 
   0  -2   7       17.65       20.12      1.35 o 
   1  -2   7        2.92        2.84      0.97 o 
   2  -2   7       42.90       43.88      2.80 o 
   3  -2   7      120.23      123.82      4.70 o 
   4  -2   7        7.18       10.12      1.83 o 
   5  -2   7        5.62        8.70      3.00 o 
   6  -2   7        6.67        9.74      3.27 o 
  -7  -1   7        0.40        1.96      2.33 o 
  -6  -1   7        2.03        2.11      1.51 o 
  -5  -1   7       17.11       21.08      3.05 o 
  -4  -1   7       28.78       35.93      3.62 o 
  -3  -1   7      157.28      182.67      7.01 o 
  -2  -1   7        8.01        7.74      1.09 o 
  -1  -1   7       40.57       43.38      2.68 o 
   0  -1   7      265.58      271.73      6.40 o 
   1  -1   7        7.98        7.44      0.78 o 
   2  -1   7       31.67       26.17      2.07 o 
   3  -1   7       64.91       59.44      2.98 o 
   4  -1   7      206.02      237.18     10.08 o 
   5  -1   7       16.24       12.86      2.82 o 
   6  -1   7        3.75        4.96      2.77 o 
  -7   0   7        0.06        0.40      1.36 o 
  -6   0   7       11.95       14.89      2.87 o 
  -5   0   7        1.37        0.57      1.56 o 
  -4   0   7        6.31        6.64      1.64 o 
  -3   0   7       51.12       48.88      3.57 o 
  -2   0   7        0.05        0.23      0.61 o 
  -1   0   7      284.58      320.43     15.22 o 
   0   0   7      259.17      306.72      9.07 o 
   1   0   7       49.46       49.87      2.31 o 
   2   0   7       37.54       31.18      4.52 o 
   3   0   7      137.10      125.02      6.79 o 
   4   0   7        6.15        4.63      1.81 o 
   5   0   7        1.70        1.11      1.81 o 
   6   0   7        0.43        2.65      2.80 o 
  -7   1   7        0.40        1.66      1.71 o 
  -6   1   7        2.03        1.07      1.51 o 
  -5   1   7       17.10       18.71      2.70 o 
  -4   1   7       28.85       29.93      2.97 o 
  -3   1   7      157.38      176.38      6.84 o 
  -2   1   7        8.03        8.92      0.99 o 
  -1   1   7       40.61       39.04      3.93 o 
   0   1   7      265.60      288.84      7.20 o 
   1   1   7        7.98        6.86      1.16 o 
   2   1   7       31.73       31.44      3.37 o 
   3   1   7       64.86       66.70      5.18 o 
   4   1   7      205.82      236.34     10.60 o 
   5   1   7       16.23       20.07      3.62 o 
   6   1   7        3.74        4.58      3.39 o 
  -7   2   7        7.55        7.48      1.81 o 
  -6   2   7       13.60       10.63      1.96 o 
  -5   2   7       18.39       17.17      2.25 o 
  -4   2   7        3.87        2.55      1.34 o 
  -3   2   7        2.65        1.58      0.73 o 
  -2   2   7        2.82        2.55      0.75 o 
  -1   2   7       27.40       27.50      3.06 o 
   0   2   7       17.68       16.41      5.40 o 
   1   2   7        2.93        1.79      0.87 o 
   2   2   7       42.91       29.02      2.35 o 
   3   2   7      120.28      126.65      7.31 o 
   4   2   7        7.23        5.95      2.63 o 
   5   2   7        5.64       10.21      3.47 o 
   6   2   7        6.67        6.57      3.62 o 
  -6   3   7        2.96        2.80      1.02 o 
  -5   3   7        2.61        1.96      0.97 o 
  -4   3   7       16.42       10.78      1.56 o 
  -3   3   7       76.86       64.17      5.13 o 
  -2   3   7       62.01       47.55      4.34 o 
  -1   3   7       46.88       34.49      3.79 o 
   0   3   7      105.99       95.79      9.27 o 
   1   3   7      188.90      196.98      6.58 o 
   2   3   7       15.52       11.95      1.71 o 
   3   3   7       76.15       82.17      4.40 o 
   4   3   7       88.56       91.27      7.26 o 
   5   3   7        0.20       -1.76      2.53 o 
  -5   4   7        4.46        2.58      0.79 o 
  -4   4   7       12.84        5.73      3.98 o 
  -3   4   7       31.03       34.88      4.24 o 
  -2   4   7       10.42        8.85      2.90 o 
  -1   4   7       48.94       35.48      4.36 o 
   0   4   7       48.79       41.77      4.98 o 
   1   4   7       15.42        9.49      2.87 o 
   2   4   7        0.13       -1.81      2.13 o 
   3   4   7        5.38        4.52      1.56 o 
   4   4   7        2.92        5.15      3.28 o 
  -3   5   7        4.27        3.64      2.55 o 
  -2   5   7       24.07       34.27      5.25 o 
  -1   5   7       40.91       33.20      4.76 o 
   0   5   7        5.22        5.97      3.27 o 
   1   5   7       19.75       29.81      5.40 o 
   2   5   7        0.32        0.40      2.68 o 
   3   5   7        5.87       11.69      3.72 o 
  -3  -5   8        0.19        1.02      1.48 o 
  -2  -5   8        7.53        8.18      2.55 o 
  -1  -5   8        8.10        7.80      2.95 o 
   0  -5   8        1.29        1.34      2.35 o 
   1  -5   8        3.95        2.40      1.91 o 
   2  -5   8        5.39        8.52      2.65 o 
  -5  -4   8        0.39        0.97      1.76 o 
  -4  -4   8        2.89        2.28      2.35 o 
  -2  -4   8       23.52       22.42      2.70 o 
  -1  -4   8        0.70       -0.59      1.51 o 
   0  -4   8        2.61        2.90      1.32 o 
   1  -4   8        9.03        9.07      2.73 o 
   2  -4   8        2.79        0.50      2.13 o 
   3  -4   8       20.51       20.34      3.87 o 
   4  -4   8        7.11        7.61      2.73 o 
  -6  -3   8        3.99        2.90      2.01 o 
  -5  -3   8       29.50       35.53      4.16 o 
  -4  -3   8        4.25        7.01      2.28 o 
  -3  -3   8       26.75       29.90      3.39 o 
  -2  -3   8       22.61       26.98      6.74 o 
  -1  -3   8        7.89        6.80      1.10 o 
   0  -3   8       90.57       99.69      4.72 o 
   1  -3   8       89.54       88.93      4.14 o 
   2  -3   8       57.45       53.91      3.38 o 
   3  -3   8       26.25       30.08      2.81 o 
   4  -3   8        1.07        1.04      1.56 o 
  -6  -2   8        1.37        2.25      1.73 o 
  -5  -2   8        4.67        5.95      1.98 o 
  -4  -2   8       21.15       22.20      3.07 o 
  -3  -2   8        3.39        2.28      1.49 o 
  -2  -2   8       55.68       49.95      3.62 o 
  -1  -2   8        8.55        8.74      1.04 o 
   0  -2   8       73.87       69.72      4.19 o 
   1  -2   8        6.94        7.72      1.32 o 
   2  -2   8       20.77       19.74      1.97 o 
   3  -2   8        2.46        2.36      1.15 o 
   4  -2   8       16.50       13.23      2.75 o 
   5  -2   8        0.56       -1.09      2.16 o 
  -7  -1   8        0.48        1.66      2.50 o 
  -6  -1   8        7.32        6.94      1.96 o 
  -5  -1   8        2.64        3.79      2.25 o 
  -4  -1   8       10.99       10.68      2.38 o 
  -3  -1   8        4.10        4.36      1.46 o 
  -2  -1   8      145.44      156.19      6.16 o 
  -1  -1   8       32.29       32.07      2.17 o 
   0  -1   8      143.91      158.10      3.44 o 
   1  -1   8      207.14      226.58      4.41 o 
   2  -1   8      189.73      183.50     10.17 o 
   3  -1   8        5.82        6.80      1.29 o 
   4  -1   8       37.76       39.34      4.53 o 
   5  -1   8        9.20       10.26      3.12 o 
   6  -1   8        4.35        3.64      2.95 o 
  -7   0   8        3.06        5.80      2.35 o 
  -6   0   8        0.31        0.20      1.41 o 
  -5   0   8        1.60        2.68      1.41 o 
  -4   0   8       66.38       67.76      4.76 o 
  -3   0   8        0.85        1.07      1.07 o 
  -2   0   8       53.63       54.38      2.76 o 
  -1   0   8        5.91        5.70      0.79 o 
   0   0   8      257.56      283.45     11.17 o 
   1   0   8        0.70        0.46      0.62 o 
   2   0   8       47.61       38.18      3.82 o 
   3   0   8        9.32        8.10      2.50 o 
   4   0   8       49.74       39.79      4.43 o 
   5   0   8        2.15        2.08      2.40 o 
   6   0   8        0.09        1.21      2.13 o 
  -7   1   8        0.48        0.25      1.29 o 
  -6   1   8        7.30        7.53      1.78 o 
  -5   1   8        2.63        1.96      1.36 o 
  -4   1   8       10.99       11.20      2.18 o 
  -3   1   8        4.09        4.19      1.46 o 
  -2   1   8      145.41      160.10      4.54 o 
  -1   1   8       32.43       37.22      1.99 o 
   0   1   8      143.73      140.76      6.22 o 
   1   1   8      206.71      211.74     21.91 o 
   2   1   8      189.69      210.87      9.17 o 
   3   1   8        5.85        3.59      1.71 o 
   4   1   8       37.66       35.60      4.48 o 
   5   1   8        9.18        8.15      2.65 o 
   6   1   8        4.33        5.53      3.47 o 
  -6   2   8        1.38        1.46      1.54 o 
  -5   2   8        4.64        3.96      1.36 o 
  -4   2   8       21.19       22.03      2.60 o 
  -3   2   8        3.39        3.64      0.90 o 
  -2   2   8       55.58       48.84      5.98 o 
  -1   2   8        8.54        8.64      1.41 o 
   0   2   8       73.93       62.71     12.70 o 
   1   2   8        6.94        7.12      1.39 o 
   2   2   8       20.71       16.60      2.07 o 
   3   2   8        2.46        1.96      1.96 o 
   4   2   8       16.48       13.97      2.90 o 
   5   2   8        0.56        1.07      2.65 o 
  -6   3   8        3.99        2.90      1.24 o 
  -5   3   8       29.56       24.45      2.53 o 
  -4   3   8        4.22        3.64      1.21 o 
  -3   3   8       26.80       21.57      5.76 o 
  -2   3   8       22.65       26.54      3.59 o 
  -1   3   8        7.93        6.89      2.16 o 
   0   3   8       90.56       81.14     10.28 o 
   1   3   8       89.38       81.68      4.48 o 
   2   3   8       57.48       51.66      3.49 o 
   3   3   8       26.29       26.50      2.80 o 
   4   3   8        1.07       -0.10      2.43 o 
   5   3   8        0.21        1.88      3.07 o 
  -5   4   8        0.39        0.77      0.69 o 
  -4   4   8        2.89        1.38      0.90 o 
  -3   4   8        6.16        3.43      3.28 o 
  -2   4   8       23.46       22.15      3.62 o 
  -1   4   8        0.69        0.37      1.98 o 
   0   4   8        2.59        4.26      2.23 o 
   1   4   8        9.02        8.85      2.85 o 
   2   4   8        2.80        2.28      2.45 o 
   3   4   8       20.52       23.88      4.21 o 
   4   4   8        7.11        7.24      1.94 o 
  -3   5   8        0.20       -0.32      1.59 o 
  -2   5   8        7.58        8.72      3.25 o 
  -1   5   8        8.11        7.80      2.70 o 
   0   5   8        1.31        2.63      3.10 o 
   1   5   8        3.96        5.53      2.70 o 
   2   5   8        5.39        7.06      3.39 o 
  -1  -5   9        2.20        5.70      2.92 o 
   0  -5   9        0.46       -0.30      2.43 o 
   1  -5   9       18.83       20.37      3.79 o 
  -4  -4   9        0.06        0.47      1.81 o 
  -3  -4   9        8.33        9.79      2.77 o 
  -2  -4   9        2.11        1.11      2.38 o 
  -1  -4   9        6.31        4.68      2.06 o 
   0  -4   9       54.75       55.21      3.78 o 
   1  -4   9       20.85       18.00      2.25 o 
   2  -4   9        2.29        1.24      1.73 o 
   3  -4   9        1.94        3.25      1.96 o 
  -5  -3   9        8.14       11.27      3.07 o 
  -4  -3   9       17.54       15.19      2.77 o 
  -3  -3   9        2.38        1.68      1.86 o 
  -2  -3   9        1.20        1.02      1.51 o 
  -1  -3   9       12.43       10.24      1.77 o 
   0  -3   9       37.70       38.85      3.03 o 
   1  -3   9       74.38       73.10      3.95 o 
   2  -3   9       65.21       65.89      3.83 o 
   3  -3   9       20.13       20.58      2.77 o 
   4  -3   9        6.63        5.77      1.90 o 
  -6  -2   9       14.81       20.89      3.89 o 
  -5  -2   9        8.56        8.80      2.48 o 
  -4  -2   9       30.58       27.28      3.57 o 
  -3  -2   9        3.39        3.89      1.76 o 
  -2  -2   9        6.26        3.44      1.94 o 
  -1  -2   9      129.84      137.07      6.08 o 
   0  -2   9       19.56       21.20      3.46 o 
   1  -2   9        7.17        4.01      1.18 o 
   2  -2   9        2.74        2.81      1.19 o 
   3  -2   9        5.53        3.05      1.20 o 
   4  -2   9        2.31        3.15      2.45 o 
   5  -2   9       15.67       20.69      3.94 o 
  -7  -1   9        1.23        3.10      2.65 o 
  -6  -1   9        0.05        1.66      2.33 o 
  -5  -1   9        2.14        1.16      1.56 o 
  -4  -1   9       25.16       25.22      3.34 o 
  -3  -1   9       60.21       67.17      4.71 o 
  -2  -1   9       34.17       33.56      2.48 o 
  -1  -1   9       34.63       40.11      3.68 o 
   0  -1   9        6.64        5.91      1.13 o 
   1  -1   9      147.51      142.60      4.54 o 
   2  -1   9       29.91       23.78      2.85 o 
   3  -1   9       57.49       60.70      5.55 o 
   4  -1   9       28.36       31.12      4.06 o 
   5  -1   9        2.14        4.43      2.95 o 
  -7   0   9        9.50       14.10      3.15 o 
  -6   0   9        9.33       11.45      2.55 o 
  -5   0   9        2.03        0.87      1.86 o 
  -4   0   9       94.62      124.67      6.96 o 
  -3   0   9       23.67       26.73      3.12 o 
  -2   0   9        5.51        4.50      1.18 o 
  -1   0   9      101.03      109.68      8.10 o 
   0   0   9       41.69       44.31      2.53 o 
   1   0   9        0.76        0.73      0.89 o 
   2   0   9        1.34        0.72      1.39 o 
   3   0   9       48.15       36.52      4.16 o 
   4   0   9       20.75       18.85      3.84 o 
   5   0   9       13.94       13.60      3.54 o 
  -7   1   9        1.23        2.13      1.61 o 
  -6   1   9        0.05       -0.59      1.73 o 
  -5   1   9        2.15        2.87      1.93 o 
  -4   1   9       25.21       26.51      3.17 o 
  -3   1   9       60.13       70.71      4.98 o 
  -2   1   9       34.24       36.25      2.02 o 
  -1   1   9       34.57       37.74      2.01 o 
   0   1   9        6.62        6.11      1.16 o 
   1   1   9      147.81      147.24      4.94 o 
   2   1   9       29.92       23.66      3.62 o 
   3   1   9       57.41       53.19      5.20 o 
   4   1   9       28.42       23.51      3.94 o 
   5   1   9        2.15        2.73      2.87 o 
  -6   2   9       14.84       21.31      3.10 o 
  -5   2   9        8.55        4.96      1.56 o 
  -4   2   9       30.55       27.65      3.10 o 
  -3   2   9        3.40        5.46      2.63 o 
  -2   2   9        6.23        6.16      1.60 o 
  -1   2   9      129.93      141.62      5.83 o 
   0   2   9       19.60       19.82      3.31 o 
   1   2   9        7.13        6.05      2.58 o 
   2   2   9        2.76        1.23      1.26 o 
   3   2   9        5.54        3.63      1.47 o 
   4   2   9        2.27        1.36      1.91 o 
   5   2   9       15.68       19.35      4.16 o 
  -5   3   9        8.18        7.33      1.76 o 
  -4   3   9       17.60       12.49      1.88 o 
  -3   3   9        2.37        0.22      0.82 o 
  -2   3   9        1.22       -0.32      1.68 o 
  -1   3   9       12.39       10.65      2.43 o 
   0   3   9       37.72       38.47      3.06 o 
   1   3   9       74.46       76.30      4.27 o 
   2   3   9       65.20       67.14      4.13 o 
   3   3   9       20.12       19.82      4.20 o 
   4   3   9        6.65        7.50      2.04 o 
  -4   4   9        0.07       -0.61      0.69 o 
  -3   4   9        8.31        2.64      3.07 o 
  -2   4   9        2.12        1.39      1.54 o 
  -1   4   9        6.33        4.68      2.06 o 
   0   4   9       54.69       54.73      6.17 o 
   1   4   9       20.88       15.78      3.91 o 
   2   4   9        2.28        1.51      1.91 o 
   3   4   9        1.93        3.67      2.77 o 
  -2   5   9        5.45        6.66      3.12 o 
  -1   5   9        2.19        3.42      2.30 o 
   0   5   9        0.46        0.57      2.90 o 
   1   5   9       18.79       16.48      4.04 o 
  -4  -4  10        0.97        2.77      2.60 o 
  -3  -4  10        6.77        8.28      2.65 o 
  -2  -4  10        2.77        0.69      1.96 o 
  -1  -4  10        3.47        6.99      2.68 o 
   0  -4  10        3.89        5.53      1.98 o 
   1  -4  10       11.21        8.73      2.54 o 
   2  -4  10        0.12       -0.89      2.18 o 
  -5  -3  10       10.25       12.98      2.95 o 
  -4  -3  10       13.87       15.73      3.12 o 
  -3  -3  10        6.91        5.43      2.08 o 
  -2  -3  10        1.03       -0.05      1.46 o 
  -1  -3  10       51.15       48.88      5.83 o 
   0  -3  10       73.03       84.42      4.58 o 
   1  -3  10        7.19        7.17      2.56 o 
   2  -3  10       25.05       33.86      7.16 o 
   3  -3  10       13.66       14.58      2.28 o 
   4  -3  10        1.18        2.28      2.92 o 
  -6  -2  10        8.59       13.92      3.64 o 
  -5  -2  10       28.97       34.88      4.46 o 
  -4  -2  10       14.69       14.15      2.55 o 
  -3  -2  10        0.91        1.83      1.81 o 
  -2  -2  10        1.11       -0.16      1.32 o 
  -1  -2  10       46.76       42.52      2.86 o 
   0  -2  10       58.89       67.59      4.34 o 
   1  -2  10       77.50       91.37      4.34 o 
   2  -2  10        9.82        7.41      1.50 o 
   3  -2  10       13.72        9.74      2.70 o 
   4  -2  10       11.37       11.20      2.70 o 
  -6  -1  10        0.86        1.34      2.75 o 
  -5  -1  10       11.42       12.39      2.70 o 
  -4  -1  10      116.95      135.55      7.41 o 
  -3  -1  10        5.84        5.40      1.93 o 
  -2  -1  10      160.31      179.23      7.21 o 
  -1  -1  10      464.77      540.44     23.67 o 
   0  -1  10       27.44       26.86      2.09 o 
   1  -1  10       22.77       21.18      1.95 o 
   2  -1  10        8.39        7.14      2.50 o 
   3  -1  10       17.22       11.07      2.63 o 
   4  -1  10        1.96        2.38      2.03 o 
   5  -1  10        2.50        2.73      2.75 o 
  -6   0  10        1.14       -0.79      2.08 o 
  -5   0  10       67.93       85.20      6.07 o 
  -4   0  10        2.59        1.68      1.51 o 
  -3   0  10       32.35       33.70      3.84 o 
  -2   0  10        1.59        1.17      1.28 o 
  -1   0  10      138.17      163.10      7.68 o 
   0   0  10      253.48      265.21     13.03 o 
   1   0  10        0.01       -0.57      0.90 o 
   2   0  10       13.70       11.45      2.97 o 
   3   0  10       53.24       50.02      5.23 o 
   4   0  10        1.74        1.29      2.38 o 
   5   0  10        4.24        7.48      3.52 o 
  -6   1  10        0.87        0.59      1.46 o 
  -5   1  10       11.40       13.01      2.75 o 
  -4   1  10      116.92      121.48      6.81 o 
  -3   1  10        5.82        6.02      1.53 o 
  -2   1  10      160.26      159.06      4.89 o 
  -1   1  10      464.54      475.47     66.65 o 
   0   1  10       27.39       21.89      2.00 o 
   1   1  10       22.77       17.52      2.97 o 
   2   1  10        8.38        7.66      2.55 o 
   3   1  10       17.21       13.65      3.05 o 
   4   1  10        1.96        1.73      1.98 o 
   5   1  10        2.49        5.80      2.85 o 
  -6   2  10        8.58        9.02      2.48 o 
  -5   2  10       28.92       28.74      3.27 o 
  -4   2  10       14.70       13.13      2.53 o 
  -3   2  10        0.91        1.25      0.93 o 
  -2   2  10        1.11        1.76      0.92 o 
  -1   2  10       46.77       44.08      2.48 o 
   0   2  10       58.83       54.29      3.56 o 
   1   2  10       77.49       78.18      4.20 o 
   2   2  10        9.81        7.59      1.63 o 
   3   2  10       13.73       11.13      1.96 o 
   4   2  10       11.37       12.02      3.42 o 
  -5   3  10       10.22        9.86      2.13 o 
  -4   3  10       13.84        8.99      1.64 o 
  -3   3  10        6.91        5.20      1.21 o 
  -2   3  10        1.02        0.93      0.74 o 
  -1   3  10       50.99       36.45      4.14 o 
   0   3  10       72.98       84.28      4.65 o 
   1   3  10        7.18        9.23      1.95 o 
   2   3  10       25.04       24.09      2.53 o 
   3   3  10       13.64       10.43      2.02 o 
   4   3  10        1.18        1.78      1.72 o 
  -4   4  10        0.97        1.06      0.74 o 
  -3   4  10        6.76        2.75      1.75 o 
  -2   4  10        2.77        1.56      2.21 o 
  -1   4  10        3.47        4.88      2.65 o 
   0   4  10        3.87        3.07      2.06 o 
   1   4  10       11.21       13.48      3.64 o 
   2   4  10        0.12        1.96      2.75 o 
  -1  -4  11        0.28        4.06      2.85 o 
   0  -4  11       31.44       34.46      3.88 o 
   1  -4  11       18.00       22.11      2.85 o 
  -4  -3  11        5.11        3.67      2.40 o 
  -3  -3  11        0.68        4.06      2.01 o 
  -1  -3  11        0.92        2.47      1.74 o 
   0  -3  11       13.87       15.16      2.36 o 
   1  -3  11       17.18       15.58      2.38 o 
   2  -3  11        5.85        5.27      1.64 o 
   3  -3  11        2.61        2.80      1.84 o 
  -5  -2  11       11.91       11.50      2.85 o 
  -4  -2  11       16.19       13.43      2.87 o 
  -3  -2  11       16.92       21.43      3.42 o 
  -2  -2  11       55.92       53.83      3.56 o 
  -1  -2  11       42.61       41.60      5.13 o 
   0  -2  11        5.83        4.07      1.30 o 
   1  -2  11        6.43        7.85      1.65 o 
   2  -2  11       12.97       11.85      1.92 o 
   3  -2  11        8.09        9.44      3.25 o 
   4  -2  11       10.95        8.99      2.80 o 
  -6  -1  11        0.16       -1.07      1.91 o 
  -5  -1  11        7.51       10.51      3.22 o 
  -4  -1  11        6.35        7.21      2.53 o 
  -3  -1  11        5.23        7.98      2.25 o 
  -2  -1  11       22.26       24.34      2.37 o 
  -1  -1  11       13.28       14.88      3.26 o 
   0  -1  11        1.34        1.54      1.81 o 
   1  -1  11       27.64       36.92      4.83 o 
   2  -1  11       30.42       26.04      4.01 o 
   3  -1  11        0.73        0.47      2.40 o 
   4  -1  11       35.82       37.88      5.33 o 
  -6   0  11        0.61        2.80      2.03 o 
  -5   0  11        0.21        3.39      2.21 o 
  -4   0  11       26.23       31.94      4.16 o 
  -3   0  11       29.05       35.45      4.08 o 
  -2   0  11        4.82        4.57      1.49 o 
  -1   0  11      104.64      116.54      4.85 o 
   0   0  11        0.17        1.16      1.03 o 
   1   0  11        0.18        0.25      1.59 o 
   2   0  11       17.53        8.62      2.38 o 
   3   0  11        4.29        3.84      2.03 o 
   4   0  11        6.74        6.64      2.90 o 
  -6   1  11        0.16        0.30      1.54 o 
  -5   1  11        7.51        8.45      2.70 o 
  -4   1  11        6.38        6.81      2.33 o 
  -3   1  11        5.24        7.85      1.90 o 
  -2   1  11       22.31       22.25      3.25 o 
  -1   1  11       13.33       13.40      1.86 o 
   0   1  11        1.32        1.24      1.14 o 
   1   1  11       27.66       33.74      2.83 o 
   2   1  11       30.43       20.12      3.32 o 
   3   1  11        0.73        1.19      2.28 o 
   4   1  11       35.84       29.98      4.39 o 
  -5   2  11       11.91       11.97      2.53 o 
  -4   2  11       16.15       18.21      3.07 o 
  -3   2  11       16.97       19.98      1.81 o 
  -2   2  11       55.93       53.05      6.09 o 
  -1   2  11       42.55       39.03      4.78 o 
   0   2  11        5.79        7.43      1.73 o 
   1   2  11        6.41        4.61      2.21 o 
   2   2  11       12.98        9.54      2.48 o 
   3   2  11        8.05        7.58      2.68 o 
   4   2  11       10.97       11.40      3.02 o 
  -4   3  11        5.11        3.47      1.44 o 
  -3   3  11        0.67        0.98      1.08 o 
  -2   3  11       16.57       12.09      1.88 o 
  -1   3  11        0.93        0.82      2.23 o 
   0   3  11       13.90       10.65      2.97 o 
   1   3  11       17.18       15.23      2.27 o 
   2   3  11        5.88        6.18      1.95 o 
   3   3  11        2.63        2.99      1.86 o 
  -2   4  11        0.61       -0.12      0.68 o 
  -1   4  11        0.28       -1.96      2.13 o 
   0   4  11       31.41       36.20      5.05 o 
   1   4  11       17.99       23.93      4.46 o 
  -1  -3  12        9.80       14.32      3.94 o 
   0  -3  12        4.70        3.56      2.11 o 
   1  -3  12        1.99        2.34      1.49 o 
   2  -3  12        1.84        8.42     10.38 o 
  -4  -2  12        3.65        6.71      2.58 o 
  -3  -2  12       10.89       15.29      3.15 o 
  -2  -2  12        0.42        1.54      2.96 o 
  -1  -2  12       14.62       16.43      3.72 o 
   0  -2  12        2.95        3.77      2.25 o 
   1  -2  12        2.48        4.56      1.68 o 
   2  -2  12        4.17        4.66      2.48 o 
   3  -2  12        5.57        6.02      3.39 o 
  -5  -1  12       10.04       16.67      3.84 o 
  -4  -1  12        0.93        1.31      2.23 o 
  -3  -1  12       27.06       27.40      3.49 o 
  -2  -1  12       82.74       90.75      4.46 o 
  -1  -1  12       10.29       10.79      1.79 o 
   0  -1  12       42.79       59.24      6.22 o 
   1  -1  12        3.92        0.97      2.58 o 
   2  -1  12        2.79        5.30      2.40 o 
   3  -1  12       36.14       33.60      4.93 o 
  -5   0  12        6.77        4.91      2.55 o 
  -4   0  12        2.51        3.84      2.48 o 
  -3   0  12       15.94       17.71      2.55 o 
  -2   0  12        3.33        3.26      1.38 o 
  -1   0  12       26.83       26.88      2.41 o 
   0   0  12        0.03        0.30      1.14 o 
   1   0  12       17.40       15.09      3.30 o 
   2   0  12        3.05        2.30      1.91 o 
   3   0  12        1.47        4.11      2.82 o 
  -5   1  12       10.05       11.89      3.20 o 
  -4   1  12        0.92        3.30      2.35 o 
  -3   1  12       27.08       28.95      2.92 o 
  -2   1  12       82.80       92.49     11.72 o 
  -1   1  12       10.29        9.95      1.76 o 
   0   1  12       42.82       41.90      3.08 o 
   1   1  12        3.96        5.20      2.73 o 
   2   1  12        2.79        2.70      2.33 o 
   3   1  12       36.17       32.43      4.88 o 
  -4   2  12        3.63        6.05      2.38 o 
  -3   2  12       10.84       10.70      2.25 o 
  -2   2  12        0.42        0.50      1.26 o 
  -1   2  12       14.63       10.15      1.72 o 
   0   2  12        2.98        1.60      1.36 o 
   1   2  12        2.48        1.86      2.43 o 
   2   2  12        4.15        3.59      2.38 o 
   3   2  12        5.56        9.07      3.25 o 
  -3   3  12        0.93        2.34      1.15 o 
  -2   3  12        0.24        0.33      1.04 o 
  -1   3  12        9.74        8.14      1.71 o 
   0   3  12        4.74        3.47      2.21 o 
   1   3  12        2.00        0.89      2.58 o 
   2   3  12        1.85       -0.27      2.45 o 
  -1  -3  13        1.22       -0.22      3.32 o 
   0  -3  13        1.06        2.82      3.57 o 
  -3  -2  13       10.39       12.46      3.12 o 
  -2  -2  13       25.06       32.73      5.55 o 
  -1  -2  13        3.58        3.87      3.54 o 
   0  -2  13       13.44       15.93      4.06 o 
   1  -2  13       19.81       20.56      4.53 o 
   2  -2  13        5.08        6.24      3.27 o 
  -4  -1  13        3.49        4.48      2.58 o 
  -3  -1  13        5.20        9.37      2.73 o 
  -2  -1  13       48.06       54.11      4.13 o 
  -1  -1  13        0.19       -0.12      2.28 o 
   0  -1  13        1.77        5.00      2.60 o 
   1  -1  13        2.13        1.83      2.28 o 
   2  -1  13        6.18        7.85      3.59 o 
  -4   0  13        0.22        0.59      2.45 o 
  -3   0  13       13.86       17.49      2.48 o 
  -2   0  13        0.19       -0.58      1.44 o 
  -1   0  13        8.02        5.34      1.54 o 
   0   0  13        6.57        2.58      2.35 o 
   1   0  13        0.00       -0.37      2.55 o 
   2   0  13       12.64       10.80      3.54 o 
  -4   1  13        3.48        3.34      2.68 o 
  -3   1  13        5.22        5.98      1.81 o 
  -2   1  13       48.06       59.71      4.08 o 
  -1   1  13        0.18       -0.53      1.04 o 
   0   1  13        1.78        2.23      1.33 o 
   1   1  13        2.14        1.98      2.68 o 
   2   1  13        6.19        4.71      2.33 o 
  -3   2  13       10.41       11.84      2.60 o 
  -2   2  13       25.07       27.34      7.90 o 
  -1   2  13        3.57        4.01      1.62 o 
   0   2  13       13.47       13.31      3.94 o 
   1   2  13       19.84       21.81      3.04 o 
   2   2  13        5.04        3.10      2.65 o 
  -1   3  13        1.23        1.02      1.29 o 
  -1  -2  14        4.30        5.15      4.04 o 
  -3  -1  14        5.15        7.31      2.43 o 
  -2  -1  14        0.39        3.74      2.65 o 
  -1  -1  14        5.10        3.32      2.77 o 
   0  -1  14       54.59       61.96      7.23 o 
   1  -1  14        5.58        5.48      3.07 o 
  -3   0  14        1.19        1.20      2.09 o 
  -2   0  14        4.25        2.66      1.80 o 
  -1   0  14        9.63        9.46      3.49 o 
   0   0  14        0.32        0.10      2.16 o 
   1   0  14       44.79       40.46      5.38 o 
  -3   1  14        5.12        6.71      1.84 o 
  -2   1  14        0.39        1.86      1.62 o 
  -1   1  14        5.08        4.22      1.74 o 
   0   1  14       54.51       65.73      7.19 o 
   1   1  14        5.56        8.94      3.47 o 
  -1   2  14        4.30        3.75      2.48 o 
                                                 
